# Supplementary material for: Detection of variants in dystroglycanopathy-associated genes through the application of targeted whole-exome sequencing analysis to a large cohort of patients with unexplained limb-girdle muscle weakness
Source: Skelet Muscle. 2018 Jul 30;8:23. doi: 10.1186/s13395-018-0170-1 (PMC6066920; doi:10.1186/s13395-018-0170-1)
Supplement: Supplementary file 1 — Clinical presentations and phenotypes of the 27 MYO-SEQ index cases with suspected pathogenic variants in genes associated with dystroglycanopathies. Muscle pathology findings are defined as a replacement of muscle with fat on T1-weighted axial images. Radiology reports from referring centres are not standardised or quantitative. FVC = forced vital capacity; LVEF = left ventricular ejection fraction; LVFS = left ventricular fractional shortening; RNS = repetitive nerve stimulation. No indications = immunostaining was performed but was not suggestive of an α-DG deficiency. (XLSX 14 kb) [file 13395_2018_170_MOESM1_ESM.xlsx]

## Sheet: Additional file 1
	Patient 1	Patient 2	Patient 3	Patient 4	Patient 5	Patient 6	Patient 7	Patient 8	Patient 9	Patient 10	Patient 11	Patient 12	Patient 13	Patient 14	Patient 15	Patient 16	Patient 17	Patient 18	Patient 19	Patient 20	Patient 21	Patient 22	Patient 23	Patient 24	Patient 25	Patient 26	Patient 27
Gene	DPM3	FKRP	FKRP	FKRP	FKRP	FKRP	FKRP	FKRP	FKRP	FKTN	GMPPB	GMPPB	GMPPB	ISPD	POMK	POMK	POMT1	POMT2	POMT2	POMT2	POMT2	POMT2	POMT2	POMT2	POMT2	POMT2	POMT2
Sex	Female	Male	Male	Female	Male	Female	Female	Female	Female	Female	Female	Male	Male	Female	Male	Female	Male	Male	Female	Male	Male	Female	Male	Female	Female	Female	Female
Ethnicity	Caucasian	Caucasian	Afghani	Caucasian	Caucasian	Caucasian	Caucasian	Caucasian	Caucasian	Caucasian	Caucasian	Caucasian	Caucasian	Arabic	Caucasian	Caucasian	Caucasian	Azerbaijani	Caucasian	Caucasian	Caucasian	Arabic	Caucasian	Caucasian	Caucasian	Spanish	Persian
Age (years) at enrolment	58	34	27	34	51	28	25	63	12	11	45	54	13	47	11	13	26	40	32	28	54	26	17	18	17	61	32
Age at onset	Middle age	Juvenile	Young adult	Juvenile	Juvenile	Juvenile	Juvenile	Childhood	Childhood	Infantile	Juvenile	Childhood	Childhood	Young adult	Childhood	Childhood	Infantile	Infantile	Childhood	Childhood	Infantile	Childhood	Foetal	Congenital	Congenital	Middle age	Young adult
Pace of progression	Progressive	Slowly progressive	Progressive	Slowly progressive	Slowly progressive	Slowly progressive	Slowly progressive	Slowly progressive	Progressive	Slowly progressive	Slowly progressive	Slowly progressive	Slowly progressive	Slowly progressive	Non-progressive	Non-progressive	Non-progressive	Progressive	Slowly progressive	Slowly progressive	Slowly progressive	Progressive	Progressive	Progressive	Slowly-progressive	Slowly progressive	Slowly progressive
Walks independently	No	Yes	Yes	No	No	Yes	Yes	Yes	No	No	Yes	No	No	Yes	Yes	Yes	Yes	No	No	Yes	No	Yes	No	Yes	Yes	Yes	No
Cardiac involvement	No	LVEF 50%	LVEF 50%	No	No	No	No	No	No	No	No	No	Previous ventricular septal defects; slight insufficiency of mitral and tricuspid valves	No	Left ventricular enlargement	No	No	No	No	Not performed	LVEF 50%	No	LVFS 25%	Dilated cardiomyopathy	No	No	No
Eye abnormalities	No	No	No	No	No	No	No	No	No	No	No	No	Myopia	No	No	No	No	No	No	No	No	No	No	No	No	No	No
Brain abnormalities	No	No	No	No	No	No	No	No	No	No	No	No	No	Few white matter lesions	No	No	No	No	No	No	Left frontal cortical atrophy	Central and cortical atrophy	Microcephaly	No	No	No	No
Cognition	Normal	Normal	Normal	Normal	Normal	Normal	Normal	Normal	Normal	Normal	Normal	Normal	Normal	Normal	Normal	Normal	Mild mental retardation	Normal	Mild mental retardation	Mild mental retardation	Cognitive impairment	Cognitive impairment	Mild mental retardation	Mild mental retardation	Mild mental retardation	Mild mental retardation	Normal
Spirometry (FVC; %)	Normal	73	65	73	65	Normal	Normal	Normal	81	71	66	59	Not performed	34	Normal	Normal	Normal	76	72	Not performed	Not performed	Not performed	62	Normal	Normal	83	56
Muscle weakness	Proximal upper limb and lower limb, distal lower limb, axial	Proximal upper limb and lower limb	Proximal upper limb and lower limb	Proximal upper limb and lower limb, anterior tibial, axial	Proximal lower limb	Proximal upper limb and lower limb (lower limb more prominent), mild neck	Proximal upper limb and lower limb (lower limb more prominent), mild neck	Proximal upper limb and lower limb	Proximal and distal upper limb and lower limb	Proximal upper limb and lower limb, axial	Proximal upper limb and lower limb, axial	Proximal upper limb and lower limb	Proximal and distal upper limb and lower limb	Proximal upper limb and lower limb	Proximal upper limb and lower limb, distal lower limb	Proximal and distal lower limb	Proximal upper limb and lower limb	Proximal upper limb and lower limb, axial	Proximal upper limb and lower limb, distal lower limb, facial	Proximal upper limb and lower limb, distal lower limb	Proximal upper limb and lower limb, axial	Proximal upper limb and lower limb, axial	Proximal upper limb and lower limb, distal lower limb, axial	Proximal upper limb and lower limb, axial	Proximal and distal upper limb and lower limb	Proximal and distal lower limb	Proximal upper limb and lower limb
Muscle bulk	Proximal lower limb atrophy	Proximal upper limb and scapular muscle atrophy	None	Proximal lower limb atrophy	Distal upper limb atrophy	Mild pseudohypertrophy of gastrocnemius, mild atrophy of biceps brachii and vastus lateralis	Mild pseudohypertrophy of gastrocnemius	Proximal upper limb, neck and scapular muscle atrophy	Proximal and distal upper limb atrophy,distal lower limb atrophy	Proximal upper limb, paraspinal and scapular muscle atrophy	Proximal upper limb and scapular muscle atrophy	Proximal upper limb and scapular muscle atrophy	Athletic and muscular build, distal lower limb hypertrophy	Proximal upper limb atrophy	Distal lower limb hypertrophy	Distal lower limb hypertrophy	No	Proximal upper limb and proximal lower limb and scapular muscle atrophy	Distal lower limb hypertrophy, facial atrophy	Distal lower limb hypertrophy	Proximal upper limb atrophy	Proximal upper limb and scapular muscle atrophy	Proximal upper limb, neck and scapular muscle atrophy	Proximal upper limb, neck, paraspinal and scapular muscle atrophy	None	Proximal upper limb atrophy	Distal lower limb hypertrophy
Contractures	No	No	No	Lower limb	No	No	No	No	Lower limb	Lower limb and proximal upper limb, spinal rigidity	No	No	No	No	No	No	No	No	No	No	Lower limb and proximal upper limb, spinal rigidity	Spinal rigidity	Lower limb	Spinal rigidity	No	No	No
Scapular winging	No	Yes	Mild	Yes	No	No	No	Yes	No	Yes	No	No	No	No	Yes	Yes	No	Yes	Yes	Yes	No	Yes	No	No	No	No	Yes
Scoliosis	No	No	No	No	No	No	No	No	Yes	No	No	No	No	No	No	No	No	No	No	No	Yes	No	Yes	No	No	No	No
Serum creatine kinase activity (U/L)	4310	673	325	451	1850	4109	5619	390	2787	3850	1520	2390	2336	3500	2,553-6,800	890-4,687	586-1,012	2761	7646	5086	585	1590	765	1,980-18,900	3,307-7,975	2615	3120
Immunohistochemistry	α-DG deficiency	α-DG deficiency	Not performed	No indications	Not performed	No indications	No indications	Not performed	No indications	α-DG deficiency	α-DG deficiency	α-DG deficiency	No indications	α-DG deficiency	α-DG deficiency	No indications	α-DG deficiency	Not performed	Reduced α-DG glycosylation	Reduced α-DG glycosylation	α-DG and merosin deficiency	α-DG deficiency	α-DG deficiency	α-DG deficiency	No indications	Not performed	Not performed
Muscle biopsy	Myopathic, dystrophic	Myopathic	Dystrophic	Dystrophic	Myopathic	Dystrophic; internal nuclei	Myopathic, dystrophic	Glycogen accumulation; abnormal mitochondria	Myopathic, dystrophic	Myopathic, dystrophic	Myopathic, dystrophic	Myopathic, dystrophic	Myopathic	Myopathic	Myopathic	Normal	Dystrophic	Dystrophic	Myopathic	Myopathic, dystrophic	Myopathic, dystrophic	Myopathic, dystrophic	Dystrophic	Myopathic, dystrophic	Dystrophic	Myopathic, dystrophic	Dystrophic
Muscle imaging	Involvement of gluteus maximus, adductor magnus, obturatorius externeus, hamstring, adductor, rectus femoris, tibialis anterior and gastrocnemius externus muscles	Not performed	Not available	Involvement of paraspinal, glutei, quadriceps and hamstring muscles	Not performed	Sartorius, gracilis and semitendinosus relatively preserved. Involvement of other thigh muscles	Not performed	Involvement of hamstring muscles	Symmetric involvement in back and abdominal muscles. Involvement of gluteal, vastus medius, intermedialis and lateralis, sartorius, rectus femoris, biceps femoris, semimembranosus and semitendinosus muscles. Relative sparing of m.soleus and adductor longus. Involvement of peroneus longus muscles, with relative sparing of tibialis anterior	Involvement of thigh, piriformis and gluteus maximus muscles, slight involvement of vastus lateralis and rectus femoris. Involvement of triceps suralis and biceps and biceps brachailis	Severe involvement of paraspinal, gluteus maximus and all hamstring muscles (anterior compartment quite well-preserved). Mild involvement of medial gastrocnemius muscle	Severe involvement of paraspinal, gluteus maximus and all hamstring muscles (anterior compartment quite well-preserved). Mild involvement of medial gastrocnemius muscle	Involvement of dorsalis muscles, gluteus medius and minimus, and iliopsoas muscle with relative sparing of semitendinosus muscle. Moderate involvement of adductor magnus muscles. Slight involvement of gastrocnemius muscles with its hypertrophy without significant edema	Not performed	Minimal high-signal changes in the right shoulder and left pelvic and thigh regions	Normal	Normal	Involvement in lower limbs	Preferential involvement of paraspinal, posterior thigh and medial gastrocnemius muscles; hypertrophic appearance of lower leg muscles	Preferential involvement of paraspinal, posterior thigh and medial gastrocnemius muscles; relative sparing and hypertrophic appearance of lower leg muscles	Severe involvement of paraspinal, gluteus maximus and all hamstring muscles (anterior compartment quite well-preserved). Mild involvement of medial gastrocnemius muscle	Severe involvement of paraspinal, gluteus maximus and all hamstring muscles (anterior compartment quite well-preserved). Mild involvement of medial gastrocnemius muscle	Not performed	Normal	Normal	Severe involvement of paraspinal, glutei, adductor, rectus femoris, semimembranosus, long head of biceps femoris and soleus muscles. Moderate involvement of gastrocnemius and milder involvement of semitendinosus muscles	Severe involvement of hip adductors, hamstring muscles and rectus femoris
Electromyography (EMG)	Myopathic	Myopathic	Myopathic	Myopathic	Myopathic	Myopathic	Myopathic	Myopathic	Myopathic, dystrophic	Myopathic	Not performed	Myopathic	Myopathic. Positive RNS of quadriceps muscle	Myopathic	Normal	Normal	Myopathic	Myopathic	Myopathic	Not available	Not performed	Not performed	No indications	Myopathic	Myopathic	Myopathic	Myopathic
Muscle pathology findings are defined as a replacement of muscle with fat on T1-weighted axial images.
Radiology reports from referring centres are not standardised or quantitative.
FVC = forced vital capacity; LVEF = left ventricular ejection fraction; LVFS = left ventricular fractional shortening; RNS = repetitive nerve stimulation.
No indications = immunostaining was performed but was not suggestive of an α-DG deficiency.
